# Supplementary material for: Investigation of lncRNA-mRNA co-expression network in ETV6-RUNX1-positive pediatric B-cell acute lymphoblastic leukemia
Source: PLoS One. 2021 Jun 8;16(6):e0253012. doi: 10.1371/journal.pone.0253012 (PMC8186766; doi:10.1371/journal.pone.0253012)
Supplement: S1 Table — (XLSX) [file pone.0253012.s001.xlsx]

## Sheet: Sheet1
lncRNA	mRNA
RP11-170J3.2	SMARCA4
	IGFBP7
	TIMP2
	NME1
	PANX2
	E2F5
	CD82
	SOD1
	ACTN1
	GADD45A
	MYLK
	BACH2
	PTPRK
	AKAP12
	MFHAS1
	FOXO1
	TNFRSF21
	NLRP3
	DRAM1
RP11-135F9.1	ACTN1
	SMARCA4
	WASF2
	IGFBP7
	MFHAS1
	SOD1
	PTPRK
	BIRC7
	TIMP2
	FOXO1
	NME1
	BACH2
	DRAM1
	CREBBP
	TNFRSF21
	NLRP3
RP1-151B14.9	SMARCA4
	WASF2
	IGFBP7
	TIMP2
	CDKN1A
	MFHAS1
	E2F5
	SOD1
	FOXO1
	NME1
	GADD45A
	BACH2
	ACTN1
	CREBBP
	DRAM1
